# Supplementary material for: A reversible mitochondrial complex I thiol switch mediates hypoxic avoidance behavior in C. elegans
Source: Nat Commun. 2022 May 3;13:2403. doi: 10.1038/s41467-022-30169-y (PMC9064984; doi:10.1038/s41467-022-30169-y)
Supplement: Supplementary file 4 — Source Data [file 41467_2022_30169_MOESM4_ESM.xlsx]

## Sheet: Fig1A
Time (s)	WT															WT EUK
0	40	42	42	42	42	44	44	40	42	38	46	46	48	42	48	44	38	38	42	36	42	48	46	46	50	36	44	38	42	46
10	66	66	78	60	66	60	48	60	60	60	60	66	60	66	60	36	48	54	54	48	54	48	54	54	54	42	48	48	48	54
30	36	42	36	42	42	42	42	42	36	36	36	36	42	48	48	42	48	48	36	42	54	48	36	36	54	42	48	42	42	48
50	30	36	30	42	24	36	30	30	30	30	36	42	42	48	36	48	36	30	24	36	48	42	42	48	48	36	42	36	42	42
70	18	30	30	24	18	36	24	30	24	24	36	36	30	42	36	54	36	30	18	24	36	36	42	42	36	36	42	36	36	42
90	72	72	78	78	84	78	66	72	78	66	48	72	72	72	72	48	48	36	36	36	42	54	48	48	48	42	48	36	42	54
110	66	66	78	72	66	60	66	72	66	60	66	72	66	66	72	54	42	36	36	48	42	48	48	48	48	42	42	42	48	48
130	60	72	60	54	66	66	36	60	54	54	66	42	54	60	36	48	36	42	36	36	48	48	42	42	48	42	36	36	42	42
150	48	48	48	42	48	54	24	42	36	42	60	36	42	48	30	42	42	36	42	36	42	48	42	42	48	42	42	36	42	42

## Sheet: Fig 1B
Ctrl	Paraquat
48	64
44	68
48	60
52	68
48	64
52	72
44	76
52	72
52	76
44	72
52	76
44	68
40	72
40	80
52	64

## Sheet: Fig1C
Ctrl	Rotenone
52	68
52	64
48	60
48	64
48	64
52	60
52	64
48	60
44	64
52	64
52	64
52	68
52	64
48	68
40	60

## Sheet: Fig2D
SDHB-1::cherry	SDHC-1::cherry	Nuo-1::SN
0.17312	0.020408	0.164
0.17312	0.020408	0.246
0.17311	0.040816	0.164
0.34623	0.102041	0.246
0.17311	0.020408	0.246
0.17311	0.040816	0.246
0.34623	0.040816	0.492
0.17311	0.040816	0.246
0.17311	0.081633	0.164
0.17312	0.020408	0.164
0.17312		0.328
0.17311		0.246
0.17311		0.246
0.39858		0.164
0.29893		0.246
0.09964
0.29893
0.19929
0.09964
0.29893
0.09964
0.19929
0.19928
0.29893
0.29893
0.29893
0.39858
0.19929
0.09965
0.09964
0.29893
0.19929
0.19929
0.19929
0.19929
0.29893
0.19929
0.29893
0.19929
0.199295
0.29893
0.19929
0.09964
0.19929
0.19929
0.29893
0.29893
0.19929
0.19928
0.19929

## Sheet: Fig2E
Light (min)	N2				NUO-1::SN
0	0.879651	1.23313	0.910855	0.976369	1.14954	1.17395	0.867144	0.931162
5	1.28507	0.915349	0.962898	0.836682	1.65507	1.54067	1.06504	1.07825
10	0.989002	1.07231	1.1256	0.813083	1.3637	1.64146	1.06189	1.61238

## Sheet: Fig2F
	WT																	NUO-1::SN
Baseline	1.17052	0.945257	1.22192	1.17359	0.940791	0.873665	0.952737	0.834815	1.14853	0.944458	1.08277	0.782607	1.09412	0.96355	1.00414	0.893804	0.972732	0.91434	0.875775	0.926783	0.967753	0.98088	0.944537	1.24792	1.08227	1.05334	0.851834	1.4406	1.06649	0.854019	1.00463	1.31518	0.966548	0.817039	0.952041	0.97921	0.923016	1.05937
Light	1.29428	1.14098	1.05704	1.56034	1.27571	1.01821	0.801826	0.785993	1.06049	0.924822	0.983946	0.734121	0.787597	0.890811	0.742778	1.11445	0.826615	1.25601	1.07787	1.07881	1.36442	1.34121	2.00967	1.64072	1.48184	1.24283	1.38153	1.15221	0.950976	1.13487	0.959641	1.0352	0.920456	1.08342	0.813455	0.892621	1.04783	0.803079

## Sheet: Fig3B
	WT			nuo-1:SN
	0.043478	-0.08108	-0.04	-0.6	-0.62162	-0.54545

## Sheet: Fig3D
	0															0.9															2.5															5.6
WT	52	48	52	52	52	48	52	44	40	52	40	36	48	44	44	40	44	40	40	44	52	44	52	52	52	44	52	40	52	52	44	44	44	36	40	52	48	52	52	52	52	52	52	52	48	44	36	40	40
Nuo-1::SN	40	52	52	52	56	44	52	48	40	44	52	52	52	52	44	48	52	56	48	56	52	56	52	44	48	56	60	60	56	56	56	68	64	68	68	60	64	60	56	56	64	64	64	64	60	68	72	68	68
[truncated: 12 more columns]

## Sheet: Fig3E
	WT															NUO-1::SN
Baseline	52	48	52	52	48	52	52	48	48	52	32	44	48	44	48	36	40	48	44	52	48	48	52	48	48	44	48	48	48	52
Light	48	40	44	52	48	48	48	44	48	48	36	44	32	44	32	60	56	68	56	64	64	68	68	72	64	60	60	64	56	60

## Sheet: Fig3F
	WT															NUO-1::SN
Baseline	0	0	0	0	0	0	0	0	4	0	4	0	0	0	0	4	0	0	0	0	0	4	0	0	0	8	8	8	4	0
Light	4	4	4	0	4	4	4	8	0	8	8	4	8	0	12	12	8	16	8	8	8	8	8	0	12	12	20	16	16	12

[truncated: 45 more sheets: Fig3G, Fig3H, Fig3I, Fig4A, Fig4B, Fig4D, Fig4E, Fig4F, Fig4G, Fig5B, Fig5C, Fig5D, Fig5E, Fig6D, Fig6E, Fig6F, Fig6G, Fig6H, Fig7A, Fig7B …]
